# Supplementary material for: White Matter Correlates of Early-Onset Bipolar Illness and Predictors of One-Year Recurrence of Depression in Adults with Bipolar Disorder
Source: J Clin Med. 2022 Jun 15;11(12):3432. doi: 10.3390/jcm11123432 (PMC9225103; doi:10.3390/jcm11123432)
Supplement: Supplementary file 1 [file jcm-11-03432-s001.zip]

Archive with 1 entries (1 files):
- jcm-1746308-supplementary.pdf
